# Supplementary material for: Legumain Activity Is Controlled by Extended Active Site Residues and Substrate Conformation
Source: Int J Mol Sci. 2022 Oct 19;23(20):12548. doi: 10.3390/ijms232012548 (PMC9604545; doi:10.3390/ijms232012548)
Supplement: Supplementary file 1 [file ijms-23-12548-s001.zip]

Archive with 1 entries (1 files):
- ijms-1935404-supplementary.pdf
